# Supplementary material for: Virtual Reality-Based Therapy Can Enhance Balance and Muscular Endurance in Children and Adolescents with Down Syndrome: A Systematic Review with a Meta-Analysis
Source: Bioengineering (Basel). 2024 Nov 4;11(11):1112. doi: 10.3390/bioengineering11111112 (PMC11591943; doi:10.3390/bioengineering11111112)
Supplement: Supplementary file 1 [file bioengineering-11-01112-s001.zip]

Archive with 1 entries (1 files):
- bioengineering-3251907-supplementary.pdf
